# Supplementary material for: The Effect of Farming Systems and Cultivars on the Qualitative and Quantitative Composition of Bioactive Compounds in Winter Wheat (Triticum aestivum L.)
Source: Molecules. 2025 Feb 15;30(4):902. doi: 10.3390/molecules30040902 (PMC11858240; doi:10.3390/molecules30040902)
Supplement: Supplementary file 1 [file molecules-30-00902-s001.zip]

Archive with 1 entries (1 files):
- molecules-3462984-supplementary.pdf
